# Supplementary material for: Advances in the Knowledge of the Reproductive Processes of the Critically Endangered Pinna nobilis Linnaeus, 1758
Source: Biology (Basel). 2026 May 28;15(11):847. doi: 10.3390/biology15110847 (PMC13255803; doi:10.3390/biology15110847)
Supplement: Supplementary file 1 [file biology-15-00847-s001.zip]

Archive with 1 entries (1 files):
- biology-4317564-supplementary.MOV
